# Supplementary material for: CelloType: a unified model for segmentation and classification of tissue images
Source: Nat Methods. 2024 Nov 22;22(2):348–57. doi: 10.1038/s41592-024-02513-1 (PMC11810770; doi:10.1038/s41592-024-02513-1)
Supplement: Supplementary file 2 — Supplementary Table 1 List of P values for comparing CelloType with other methods in AP value at each IoU threshold in the TissueNet cell segmentation task. One-sided Student’s t-test was used for P-value calculation, comparing APs from the 10-fold cross-validation results for each IoU threshold. Each row represents an IoU threshold, and each column corresponds to a method being compared with CelloType_C. Supplementary Table 2 List of P values for comparing CelloType with other methods in AP value at each IoU threshold in the TissueNet nuclear segmentation task. One-sided Student’s t-test was used for P-value calculation, comparing APs from the 10-fold cross-validation results for each IoU threshold. Each row represents an IoU threshold, and each column corresponds to a method being compared with CelloType_C. Supplementary Table 3 List of P values for Extended Data Fig. 1a (left barplot). One-sided Student’s t-test was used for P-value calculation, comparing mean APs for the image-level mean AP. Supplementary Table 4 List of P values for Extended Data Fig. 1a (right barplot). One-sided Student’s t-test was used for P-value calculation, comparing mean APs from the 10-fold cross-validation results. Supplementary Table 5 List of P values for Fig. 2c (top left barplot). One-sided Student’s t-test was used for P-value calculation, comparing mean APs from the 10-fold cross-validation results. Supplementary Table 6 List of P values for Fig. 2c (top right barplot). One-sided Student’s t-test was used for P-value calculation, comparing mean APs from the 10-fold cross-validation results. Supplementary Table 7 List of P values for Fig. 2c (bottom left barplot). One-sided Student’s t-test was used for P-value calculation, comparing mean APs from the 10-fold cross-validation results. Supplementary Table 8 List of P values for Fig. 2c (bottom right barplot). One-sided Student’s t-test was used for P-value calculation, comparing mean APs from the 10-fold cross-validation results. [file 41592_2024_2513_MOESM2_ESM.xlsx]

## Sheet: ST 1 tissuenet_cell
Supplementary Table 1. List of p-values for comparing CelloType to other methods in AP value at each IoU threshold in the TissueNet cell segmentation task.
IoU threshold	Mesmer	Cellpose	Cellotype
0.5	2.32e-08	6.68e-07	3.9e-11
0.55	7.3e-12	2.73e-05	4.72e-12
0.6	2.12e-12	7.61e-10	9.73e-11
0.65	2.32e-16	2.28e-13	3.16e-17
0.7	2.23e-19	2.79e-16	2.32e-13
0.75	6.37e-22	1.49e-15	1.44e-13
0.8	3.13e-21	9.68e-20	4.14e-16
0.85	9.62e-18	6.61e-18	1.85e-12
0.9	0.955939	0.397946	0.203421

## Sheet: ST 2 tissuenet_nuclear
Supplementary Table 2. List of p-values for comparing CelloType to other methods in AP value at each IoU threshold in the TissueNet nuclear segmentation task.
IoU Threshold	Mesmer	Cellpose	Cellotype
0.5	6.64e-19	0.00025738	1.31e-09
0.55	9.49e-20	3.13e-06	3.22e-09
0.6	4.09e-21	1.44e-06	6.42e-09
0.65	3.15e-25	4.3e-10	1.56e-11
0.7	3.6e-26	3.54e-09	5.71e-11
0.75	5.7e-25	9.73e-15	1.47e-09
0.8	1.79e-26	1.33e-20	1.87e-13
0.85	1.39e-25	3.64e-23	6.43e-12
0.9	0.705251	0.68202	0.458211

## Sheet: ST 3 cell_platform
Supplementary Table 3. List of p-values for Extended Data Figure 1a.
Image Type	Mesmer vs CelloType (P_val)	Cellpose2 vs CelloType (P_val)	CelloType vs CelloType_C (P_val)
Vectra	8.26e-15	4.66e-09	1
IMC	0.007412	1.15e-05	1
MIBI	1.46e-09	3.91e-09	0.01298
MXIF	1.08e-09	1	1
CycIF	3.25e-49	0.000129	0.0004032
CODEX	4.63e-66	1.35e-18	0.0004377

## Sheet: ST 4 nuclear_platform
Supplementary Table 4. List of p-values for Extended Data Figure 1a.
Image Type	Mesmer vs CelloType (P_val)	Cellpose2 vs CelloType (P_val)	CelloType vs CelloType_C (P_val)
Vectra	1.76e-28	2.53e-07	1
IMC	0.005573	1	1
MIBI	1.13e-12	0.0002128	0.6881
MXIF	1.22e-41	1	1
CycIF	6.87e-137	1	0.06196
CODEX	3.88e-187	1.57e-10	1.02e-11

## Sheet: ST 5 cell_platform
Supplementary Table 5. List of p-values for Figure 2c. One-sided Student’s t-test was used for p-value calculation
Image Type	Mesmer vs CelloType (P_val)	Cellpose2 vs CelloType (P_val)	CelloType vs CelloType_C (P_val)
Vectra	2.98e-14	5.52e-12	0.07118
IMC	2.29e-15	2.61e-18	1
MIBI	1.19e-10	3.2e-08	0.002364
MXIF	3.3e-14	4.04e-09	2.67e-07
CycIF	1.66e-12	4.91e-05	0.000397
CODEX	3.07e-13	1.99e-08	2.22e-05

## Sheet: ST 6 cell_tissue
Supplementary Table 6. List of p-values for Figure 2c. One-sided Student’s t-test was used for p-value calculation
Tissue Type	Mesmer vs CelloType (P_val)	Cellpose2 vs CelloType (P_val)	CelloType vs CelloType_C (P_val)
Skin	6.325e-09	2.381e-08	0.04654
Immune	2.221e-14	9.353e-11	0.3164
Lung	1.722e-17	0.09435	2.534e-06
Pancreas	8.604e-13	2.349e-06	1.02e-05
GI	5.372e-09	7.496e-05	3.191e-05
Breast	3.211e-11	1.929e-10	1.03e-05

## Sheet: ST 7 nuclear_platform
Supplementary Table 7. List of p-values for Figure 2c. One-sided Student’s t-test was used for p-value calculation
Image Type	Mesmer vs CelloType (P_val)	Cellpose2 vs CelloType (P_val)	CelloType vs CelloType_C (P_val)
Vectra	1.876e-16	1.181e-08	0.1241
IMC	2.856e-15	1.745e-13	1
MIBI	6.879e-08	5.316e-05	0.002027
MXIF	2.063e-19	1	1.44e-05
CycIF	1.624e-16	1	0.0004705
CODEX	2.3e-15	0.02202	0.003491

## Sheet: ST 8 nuclear_tissue
Supplementary Table 8. List of p-values for Figure 2c. One-sided Student’s t-test was used for p-value calculation
Image Type	Mesmer vs CelloType (P_val)	Cellpose2 vs CelloType (P_val)	CelloType vs CelloType_C (P_val)
Skin	2.64e-07	0.001518	0.004061
Immune	3.42e-13	0.0002102	0.06776
Lung	1.53e-22	1	2.03e-05
Pancreas	4.12e-16	0.0005022	0.0005669
GI	5.59e-16	0.08485	3.13e-05
Breast	8.13e-15	6.77e-06	0.000174

## Sheet: ST 9 cellpose_cyto
Supplementary Table 9. List of p-values for comparing CelloType to other methods in AP value at each IoU threshold in the Cellpose Cyto cell segmentation task.
IoU Threshold	Cellpose	Cellotype
0.5	0.00025738	1.31e-09
0.55	3.13e-06	3.22e-09
0.6	1.44e-06	6.42e-09
0.65	4.3e-10	1.56e-11
0.7	3.54e-09	5.71e-11
0.75	9.73e-15	1.47e-09
0.8	1.33e-20	1.87e-13
0.85	3.64e-23	6.43e-12
0.9	0.68202	0.458211

## Sheet: ST 10 Fig3B_pval
Supplementary Table 10. List of p-values for Figure 3b.
Image Type	Cellpose2 vs CelloType (P_val)	CelloType vs CelloType_C (P_val)
Fluorescent	2e-06	3.93e-09
Non-fluorescent	0.0009402	0.008162
Cytoplasmic	1.36e-10	0.9286
Other microscopy	1.29e-11	0.0003228
Non-microscopy	3.41e-11	9.11e-08
CellImage	0.992	3.54e-10

[truncated: 4 more sheets: ST 11 xenium, ST 12 merfish, ST 13 Fig5A_pval, ST 14 codex_crc]
